# Supplementary material for: Identification of genes and critical control proteins associated with inflammatory breast cancer using network controllability
Source: PLoS One. 2017 Nov 6;12(11):e0186353. doi: 10.1371/journal.pone.0186353 (PMC5673205; doi:10.1371/journal.pone.0186353)
Supplement: S1 File — This file contains the background data to construct the protein-protein interaction network. (TXT) [file pone.0186353.s001.txt]

A0A024R5S0	O75553
A0A024R5S0	P25788
A0A024R5S0	Q02446
A0A024R5S0	Q8N9W6
A0A024R5S0	Q9NVV9
A0A024R6G0	P50222
A0A024RA76	O00560
A0A024RA76	Q14498
A0A024RA76	Q8N9Q2
A0A024RA76	Q9NVV9
A0A024RA76	Q9NZ81
A0AUZ9	Q96CV9
A0AV96	Q6P1W5
A0AV96	Q96LI6
A0AVK6	Q01844
A0AVK6	Q12800
A0AVK6	Q13643
A0AVK6	Q8IUH5
A0AVK6	Q8N653
A0AVT1	O15198
A0AVT1	Q6NT76
A0JLT2	F5CTF3
A0JLT2	P25963
A0JLT2	P27707
A0JLT2	P28360
A0JLT2	Q6IAN0
A0JLT2	Q75LH2
A0JLT2	Q96JH8
A0JNW5	P54253
A0MNP2	P13686
A0MNP2	Q08345
A0MZ66	O75936
A0MZ66	P05413
A0MZ66	P62508
A0MZ66	Q12800
A0MZ66	Q6PIQ7
A0MZ66	Q96KG7
A0MZ66	Q9Y5B8
A0PJX4	Q8ND90
A0PK00	O95273
A0S2M1	P25054
A0ZT98	P36897
A0ZT98	P37173
A1A4T8	Q6A162
A1A4T8	Q93062
A1A4T8	Q99750
A1A580	O14503
A1A580	Q6IB83
A1A580	Q93062
A1A5C7	P25788
A1A5C7	P26371
A1A5C7	P60410
A1A5C7	Q7Z3S9
A1A5D2	P63000
A1A5D9	Q6P597
A1E959	Q9H0E2
A1L0T0	O60784
A1L0T0	P12956
A1L0T0	P54253
A1L0T0	Q8TAP6
A1L162	O00560
A1L162	O75367
A1L162	Q96ST2
A1L190	Q96CS2
A1L190	Q9UL45
A1L3X0	Q96EV8
A1L3X4	P50222
A1L3X4	P60370
A1L3X4	P60411
A1L3Z8	Q5VTD9
A1L429	Q53SE7
A1L429	Q8NEA9
A1L429	Q96IK5
A1L443	P62993
A1L443	Q8NDC4
A1L443	Q9UQR1
A1L4H1	P37198
A1L4H1	Q13077
A1L4H1	Q13503
A1L4H1	Q7Z6G3
A1L4H1	Q96EV8
A1L4H1	Q96L14
A1L4H1	Q9UPT5
A1L4H1	Q9Y6Y8
A1L4K1	O95835
A1L4K1	O95990
A1L4K1	P10768
A1L4K1	P17024
A1L4K1	P28070
A1L4K1	P29972
A1L4K1	P31146
A1L4K1	P40426
A1L4K1	Q00994
A1L4K1	Q06787
A1L4K1	Q08117
A1L4K1	Q14324
A1L4K1	Q14738
A1L4K1	Q15973
A1L4K1	Q16670
A1L4K1	Q3B820
A1L4K1	Q53FD0
A1L4K1	Q6IAM1
A1L4K1	Q6NYC8
A1L4K1	Q6P1J9
A1L4K1	Q7Z3B3
A1L4K1	Q7Z3I7
A1L4K1	Q86VK4
A1L4K1	Q86YD7
A1L4K1	Q8IY31
A1L4K1	Q8N8B7
A1L4K1	Q8NEF3
A1L4K1	Q8TAU3
A1L4K1	Q8TD31
A1L4K1	Q8WY48
A1L4K1	Q92569
A1L4K1	Q96BZ8
A1L4K1	Q96NC0
A1L4K1	Q96SQ5
A1L4K1	Q9BXY8
A1L4K1	Q9H0A9
A1L4K1	Q9H0E9
A1L4K1	Q9H6F0
A1L4K1	Q9H788
A1L4K1	Q9HC52
A1L4K1	Q9P0T4
A1L4K1	Q9UGP5
A1L4K1	Q9UIE0
A1L4K1	Q9Y3B7
A1XBS5	Q92624
A1XBS5	Q9Y3M2
A2RRD8	P60370
A2RRD8	P60409
A2RRG2	P61964
A2RRH5	P08243
A2RRL7	P15884
A2RRL7	P31153
A2RRP1	O95897
A2RTX5	B2RDX5
A2RTX5	P26639
A2RU14	P12004
A2RU14	Q5T700
A2RU14	Q96BA8
A2RU48	P45984
A2RU48	Q9HCM9
A2RU49	Q15654
A2RU49	Q53SE7
A2RU49	Q96IK5
A2RU56	Q8IUH5
A2RUH7	Q13643
A2RUH7	Q8IUH5
A2VCK2	Q13643
A2VCK2	Q5JR59
A2VCK2	Q6A162
A2VCK2	Q8N9N5
A2VCK2	Q93062
A2VCK2	Q9NSS6
A2VEC9	P54259
A2VEC9	Q96AY4
A2VEC9	Q9ULK2
A3F769	O75569
A3F769	P30519
A3KMH1	Q96KG7
A4D0P7	O00311
A4D0P7	O43929
A4D0P7	O75419
A4D0P7	P25205
A4D0P7	P33992
A4D0P7	P42771
A4D0P7	P49736
A4D0P7	P55268
A4D0P7	Q13137
A4D0P7	Q13415
A4D0P7	Q13416
A4D0P7	Q15233
A4D0P7	Q5VZB9
A4D0P7	Q6PKC3
A4D0P7	Q86VP1
A4D0P7	Q99459
A4D0P7	Q99741
A4D0P7	Q9GZT8
A4D0P7	Q9NRR5
A4D0P7	Q9NY15
A4D0P7	Q9P2F8
A4D0P7	Q9UBD5
A4D1E9	Q08379
A4D1E9	Q5JR59
A4D1E9	Q7Z6G3
A4D1E9	Q8ND90
A4D1I3	Q08379
A4D1I3	Q9UJX2
A4D1I7	O43809
A4D1I7	O95251
A4D1I7	P04183
A4D1I7	P09467
A4D1I7	P18754
A4D1I7	P20073
A4D1I7	P23508
A4D1I7	P38936
A4D1I7	P47736
A4D1I7	P50570
A4D1I7	Q13526
A4D1I7	Q14203
A4D1I7	Q14451
A4D1I7	Q16637
A4D1I7	Q7L7X3
A4D1I7	Q8NFZ8
A4D1I7	Q96NL0
A4D1I7	Q9BQ89
A4D1I7	Q9H4H8
A4D1I7	Q9H6R7
A4D1I7	Q9UJ70
A4D1P6	O00560
A4D1P6	O95376
A4D1P6	Q9UNK0
A4D1U4	Q9Y6X0
A4D1U5	O00151
A4D1U5	O95219
A4D2D6	Q15811
A4FTV9	Q7Z3S9
A4FTV9	Q92624
A4FTV9	Q9NYB0
A4FU01	O15198
A4FU71	O15116
A4QPB2	P53350
A4QPB2	P67870
A4QPH2	Q92624
A4UGR9	O75923
A5D8T8	Q6A162
A5D8T8	Q6UY14
A5D8T8	Q7Z3S9
A5D8T8	Q9UFG7
A5D8V6	O00308
A5D8V6	O14964
A5D8V6	O15162
A5D8V6	O60504
A5D8V6	O75340
A5D8V6	O75886
A5D8V6	O94875
A5D8V6	P25788
A5D8V6	P35638
A5D8V6	P55347
A5D8V6	P98170
A5D8V6	Q08117
A5D8V6	Q08379
A5D8V6	Q15038
A5D8V6	Q53EZ4
A5D8V6	Q53FC3
A5D8V6	Q6NUQ1
A5D8V6	Q6P1W5
A5D8V6	Q8HWS3
A5D8V6	Q8NDC0
A5D8V6	Q8WY48
A5D8V6	Q92567
A5D8V6	Q92734
A5D8V6	Q93062
A5D8V6	Q99816
A5D8V6	Q99961
A5D8V6	Q9BUJ2
A5D8V6	Q9UBB9
A5D8V6	Q9Y6A5
A5D8V7	O43463
A5D8V7	O60341
A5D8V7	Q5HYH7
A5D8V7	Q7Z6G3
A5D8V7	Q8N3L3
A5D8V7	Q96M63
A5D8V7	Q9H5I1
A5D8V7	Q9UBB9
A5PKW4	O14775
A5PKW4	O60234
A5PKW4	P23416
A5PKW4	Q8WVB3
A5PKW4	Q96S21
A5PL33	P53350
A5YM72	Q14669
A6BM72	P54259
A6NC98	P40425
A6NC98	Q9HAU0
A6NDN3	Q92831
A6NDV4	P0C7T5
A6NE52	Q969H0
A6NEM1	O00555
A6NER0	P62258
A6NER0	V9HW98
A6NFR6	P60411
A6NFR6	Q15323
A6NFR6	Q53SE7
A6NFR6	Q6A162
A6NFR6	Q7Z3S9
A6NFR6	Q96IK5
A6NFR6	Q9BYR7
A6NGB9	O00401
A6NHQ2	Q92731
A6NI79	P21399
A6NI79	P25788
A6NI79	Q9NYL2
A6NJ78	Q15645
A6NJB7	P50222
A6NJB7	Q15323
A6NK53	O00555
A6NKD9	Q92624
A6NN06	Q99750
A6NNL0	P54253
A6PVS8	O43639
A6XND8	P62993
A7E2F4	Q9NZM3
A7E2V4	P0C7T5
A7E2V4	P54253
A7E2V4	P54259
A7E2Y1	Q8NB12
A7E2Y1	Q92731
A7KAX9	O43639
A7KAX9	P54253
A7KAX9	P60953
A7KAX9	P62993
A7KAX9	Q08117
A7KAX9	Q86Y13
A7KAX9	Q96KG7
A7KAX9	Q99750
A7KAX9	Q9BRK4
A7KAX9	Q9NYB9
A7MD48	O00555
A7XYQ1	Q13363
A7XYQ1	Q5SZQ8
A8CG34	P25054
A8CG34	P42229
A8CG34	P50222
A8CG34	Q92731
A8K031	O60925
A8K031	O75674
A8K031	P51955
A8K031	Q53G59
A8K031	Q8N6Y0
A8K031	Q9P1Z2
A8K031	Q9UL45
A8K031	Q9Y2J4
A8K031	Q9Y3C0
A8K0R7	P62258
A8K0R7	P63104
A8K0R7	Q9H4A3
A8K0R7	V9HW98
A8K222	Q494X1
A8K2I7	P49841
A8K2I7	Q8IX07
A8K2R3	O76015
A8K2R3	P17980
A8K2R3	Q08379
A8K2R3	Q13287
A8K2R3	Q9BYV2
A8K2R3	Q9HCM9
A8K2R3	Q9Y3C0
A8K340	P54274
A8K340	Q08379
A8K340	Q9BSI4
A8K340	Q9NUX5
A8K379	P67870
A8K3Q9	P50542
A8K5H9	O96006
A8K5H9	Q04864
A8K5H9	Q5VWN6
A8K5H9	Q8N865
A8K5I0	O00635
A8K5I0	P15822
A8K5I0	P21980
A8K5I0	P54253
A8K5I0	Q96HS1
A8K5I0	Q9NUX5
A8K5I0	Q9NZL4
A8K5I0	Q9UN19
A8K5I0	Q9Y4G8
A8K5M4	O60504
A8K673	Q15744
A8K6K1	Q09161
A8K6K1	Q15811
A8K6K1	Q9BSJ1
A8K6K1	Q9Y4E5
A8K6K3	O43390
A8K6K3	O60287
A8K6K3	O95157
A8K6K3	P02751
A8K6K3	P05386
A8K6K3	P05423
A8K6K3	P10644
A8K6K3	P12277
A8K6K3	P23528
A8K6K3	P27635
A8K6K3	P28838
A8K6K3	P29622
A8K6K3	P30153
A8K6K3	P31146
A8K6K3	P55212
A8K6K3	P62714
A8K6K3	P62877
A8K6K3	Q13158
A8K6K3	Q15007
A8K6K3	Q15435
A8K6K3	Q15654
A8K6K3	Q16539
A8K6K3	Q16560
A8K6K3	Q16643
A8K6K3	Q7L266
A8K6K3	Q86VX9
A8K6K3	Q8IW41
A8K6K3	Q8IXK0
A8K6K3	Q8TDZ2
A8K6K3	Q8TEL6
A8K6K3	Q96AC6
A8K6K3	Q96JB5
A8K6K3	Q96KR7
A8K6K3	Q96P48
A8K6K3	Q96P50
A8K6K3	Q9BXL7
A8K6K3	Q9H4K7
A8K6K3	Q9H6R7
A8K6K3	Q9NYJ8
A8K6K3	Q9NZ63
A8K6K3	Q9UIA9
A8K6K3	Q9UIC8
A8K6K3	Q9Y2S7
A8K6K3	Q9Y2X7
A8K6K3	Q9Y5U2
A8K6V0	O00308
A8K6V0	P61968
A8K6V0	Q15437
A8K880	O15160
A8K880	O60504
A8K880	O75716
A8K880	P25791
A8K880	P25800
A8K880	P35609
A8K880	P46108
A8K880	Q13643
A8K880	Q14192
A8K880	Q15654
A8K880	Q86V42
A8K880	Q8IVS8
A8K880	Q96E35
A8K880	Q9UJX0
A8K880	Q9UK41
A8K8G8	P55036
A8K8G8	Q96NE9
A8K8P3	O43186
A8K8P3	O60711
A8K8P3	P08727
A8K8P3	P23434
A8K8P3	Q08379
A8K8P3	Q2TAC2
A8K8P3	Q96AQ9
A8K8P3	Q96HB5
A8K8P3	Q96JH8
A8K8P3	Q99750
A8K8P3	Q9UHV2
A8K8P3	Q9UI95
A8K8V0	P60331
A8K8V0	P60370
A8K8V0	Q5JR59
A8K8V0	Q8TB68
A8K8V0	Q96KQ7
A8K8V0	Q9UJC3
A8K8V0	Q9UJV3
A8K8Y5	Q5JR59
A8K900	Q8NF50
A8K932	O94972
A8K932	P14373
A8K932	P60411
A8K932	Q13422
A8K932	Q5JST6
A8K932	Q96AA8
A8K932	Q96BR9
A8K932	Q96LA8
A8K932	Q9BRK4
A8K932	Q9H257
A8K932	Q9Y2D8
A8K9C1	Q53EZ4
A8KA83	O15209
A8KA83	P05090
A8KA83	Q06432
A8KA83	Q96K78
A8KAD6	O75558
A8KAD6	O94972
A8KAD6	P14373
A8KAD6	P50221
A8KAD6	Q13137
A8KAD6	Q13625
A8KAD6	Q15427
A8KAD6	Q15742
A8KAD6	Q2TAC2
A8KAD6	Q5JR59
A8KAD6	Q6A162
A8KAD6	Q6NUQ1
A8KAD6	Q86VP1
A8KAD6	Q8IZU0
A8KAD6	Q96ED9
A8KAD6	Q96JN2
A8KAD6	Q9BRK4
A8KAD6	Q9BYV2
A8KAD6	Q9C026
A8KAD6	Q9GZM8
A8KAD6	Q9H257
A8KAD6	Q9NQ69
A8KAD6	Q9P1Z2
A8KAD6	Q9Y6D9
A8MQ03	O00555
A8MT69	Q04864
A8MT69	Q9BYV2
A8MVW0	P25788
A8MVW0	Q13554
A8MW92	O60341
A8MW92	P26378
A8MW92	Q92851
A8MW92	Q9H0M0
A8MW92	Q9NX58
A8MZ97	Q9NUX5
A8YXX4	O75925
A8YXX4	O75928
A8YXX4	P03915
A8YXX4	P12757
A8YXX4	P19838
A8YXX4	P63279
A8YXX4	Q03181
A8YXX4	Q6ZVK8
A8YXX4	Q7Z6E9
A8YXX4	Q7Z6M1
A8YXX4	Q86Z02
A8YXX4	Q9H422
A8YXX4	Q9H8W4
A8YXX4	Q9NYL5
A8YXX4	Q9UKL3
A8YXX4	Q9Y6X2
A9UHW6	O14964
A9UHW6	P37231
A9UHW6	P56524
A9UHW6	Q5RKV6
A9UHW6	Q5VU43
A9UHW6	Q9NRR5
A9UHW6	Q9NUU7
A9UHW6	Q9UMR2
B0FTY2	O95273
B0FTY2	P60409
B0I1T6	Q15345
B0I1T6	Q16513
B0I1T6	Q9Y3A3
B0S7P4	Q01844
B0YJ76	Q5VSY0
B0YJC5	P55854
B1ALV0	P61968
B1ALV0	Q9H094
B1ALV0	Q9NPD3
B2R4P9	P29474
B2R4P9	Q96KQ7
B2R4R0	Q9NYB0
B2R4U6	O95273
B2R4W8	Q01844
B2R4W8	Q13838
B2R4W8	Q16543
B2R4W8	Q9UKW6
B2R550	P25788
B2R550	Q93062
B2R550	Q99750
B2R5P6	Q96I34
B2R6F3	Q15365
B2R6F3	Q5RKV6
B2R6J3	Q8NA61
B2R7W0	Q9UJ70
B2R886	Q9HCM9
B2R8Y4	G2XKQ0
B2R8Y4	O43707
B2R8Y4	O76041
B2R8Y4	P12814
B2R8Y4	Q04864
B2R8Y4	Q12933
B2R8Y4	Q13077
B2R8Y4	Q6P1W5
B2R8Y4	Q6ZNA4
B2R8Y4	Q8NC69
B2R8Y4	Q9H7P9
B2R8Y4	Q9P2A4
B2R9H7	Q12982
B2R9H7	Q8N6L0
B2R9H7	Q9BXK5
B2R9Y1	Q13137
B2R9Y1	Q15942
B2R9Y1	Q9BRP8
B2RAB7	Q6A162
B2RAB7	Q99750
B2RAT6	Q15645
B2RCP4	O15162
B2RCU6	P60953
B2RCW4	P04150
B2RCW4	P37231
B2RCZ4	Q9BYG5
B2RCZ4	Q9NPB6
B2RD01	P40425
B2RD01	Q8IZH2
B2RDC9	Q13352
B2RDE6	O75477
B2RDW1	O00238
B2RDW1	P21127
B2RDW1	P36897
B2RDW1	Q00987
B2RDW1	Q04771
B2RDW1	Q13485
B2RDW1	Q15038
B2RDW1	Q15796
B2RDW1	Q15797
B2RDW1	Q969T4
B2RDW1	Q96KM6
B2RDW1	Q9HCE7
B2RDW1	Q9P2N6
B2RDW1	Q9Y3C5
B2RDX5	Q9BPX7
B2RMV2	P63279
B2RNT7	P38432
B2RNT7	Q8N6Y0
B2RNT7	Q96D15
B2RNT7	Q9NRR5
B2RNT7	Q9UHV2
B2RNT7	Q9UMX0
B2RTY4	P0CAP1
B2RTY4	P0CAP2
B2RTY4	P60953
B3KM38	Q02086
B3KM38	Q12933
B3KM38	Q14511
B3KM38	Q15554
B3KM38	Q9NYB0
B3KNK9	E9KL35
B3KNK9	F5CTF3
B3KNK9	O75822
B3KNK9	O75955
B3KNK9	O76071
B3KNK9	O95424
B3KNK9	P02794
B3KNK9	P15927
B3KNK9	P21579
B3KNK9	P40429
B3KNK9	P49759
B3KNK9	Q13561
B3KNK9	Q15029
B3KNK9	Q15528
B3KNK9	Q16478
B3KNK9	Q3MHD2
B3KNK9	Q53HQ0
B3KNK9	Q6IBM8
B3KNK9	Q8IYL3
B3KNK9	Q9BQ52
B3KNK9	Q9C0J1
B3KNK9	Q9GZP1
B3KNK9	Q9H840
B3KNK9	Q9H8U3
B3KNK9	Q9NP59
B3KNK9	Q9NR50
B3KNK9	Q9UFN0
B3KNK9	Q9Y6H6
B3KNK9	V9HW58
B3KNU0	P60953
B3KNU0	P63000
B3KNU0	Q9UHX1
B3KNU0	Q9Y4E5
B3KNW7	Q9NZW5
B3KPJ1	Q9BRK4
B3KPL7	Q05086
B3KPU6	Q13049
B3KPU6	Q9UJV3
B3KQF8	P16220
B3KQF8	P63279
B3KQF8	Q12772
B3KQM1	O15198
B3KQM1	O95405
B3KQM1	P12757
B3KQM1	P84022
B3KQM1	Q6VMQ6
B3KSG3	O95751
B3KSG3	P19012
B3KSG3	Q08379
B3KSG3	Q12772
B3KSG3	Q12933
B3KSG3	Q13137
B3KSG3	Q8N6Y0
B3KSG3	Q96ED9
B3KSG3	Q9BUH8
B3KSG3	Q9Y3Q8
B3KSH4	O15344
B3KSH4	O94941
B3KSH4	P14373
B3KSH4	P50876
B3KSH4	P78317
B3KSH4	Q06587
B3KSH4	Q13064
B3KSH4	Q6Q0C0
B3KSH4	Q6UWE0
B3KSH4	Q6ZNA4
B3KSH4	Q86UD3
B3KSH4	Q86Y13
B3KSH4	Q8IUQ4
B3KSH4	Q8N9I9
B3KSH4	Q8TDB6
B3KSH4	Q96BQ3
B3KSH4	Q96CA5
B3KSH4	Q96EQ8
B3KSH4	Q96GF1
B3KSH4	Q96P09
B3KSH4	Q96PU4
B3KSH4	Q99496
B3KSH4	Q99942
B3KSH4	Q9BWF2
B3KSH4	Q9BYJ4
B3KSH4	Q9BYM8
B3KSH4	Q9BZY9
B3KSH4	Q9C035
B3KSH4	Q9C040
B3KSH4	Q9H000
B3KSH4	Q9H0A6
B3KSH4	Q9H4P4
B3KSH4	Q9H6Y7
B3KSH4	Q9H992
B3KSH4	Q9HCM9
B3KSH4	Q9NZS9
B3KSH4	Q9ULV8
B3KSH4	Q9UPQ4
B3KSH4	Q9Y508
B3KSN7	O43889
B3KTA1	O43889
B3KTT5	Q9NZL4
B3KWQ7	Q13554
B3KX51	O15162
B3KX51	Q99750
B3KXA2	O60711
B3KXA2	O75400
B3KXA2	Q06323
B3KXA2	Q0VDD7
B3KXA2	Q15654
B3KXA2	Q9NYB9
B3KXR2	O00555
B3KXR2	O15265
B4DDV3	P51668
B4DDV3	Q12873
B4DDV3	Q9UKW6
B4DDV3	Q9UNN5
B4DE62	O43711
B4DE62	O95231
B4DE62	P28360
B4DE62	P35548
B4DE62	P55318
B4DE62	P55771
B4DE62	Q04743
B4DE62	Q9BZE3
B4DEF8	P36406
B4DET5	P25054
B4DET5	P50222
B4DET5	Q59GY7
B4DF43	P63279
B4DF43	Q14194
B4DF43	Q9NPF4
B4DF73	Q8N448
B4DG32	O43281
B4DG32	Q9Y6H5
B4DG85	P43364
B4DG85	Q12933
B4DG85	Q15834
B4DG85	Q96LR2
B4DG85	Q9P0L1
B4DG85	Q9Y2I6
B4DG85	Q9Y620
B4DHR3	O43889
B4DI28	Q08379
B4DJP2	O43889
B4DK40	O43765
B4DMB7	Q9H267
B4DNA4	P04183
B4DNA4	Q93062
B4DNA4	Q99750
B4DNC0	P36897
B4DNC0	Q13485
B4DNC0	Q15796
B4DNC0	Q15797
B4DP29	Q99750
B4DQQ1	Q13426
B4DQQ1	Q15027
B4DQQ1	Q5VTD9
B4DQQ1	Q96D59
B4DR76	O60573
B4DR76	Q86UW9
B4DRI6	B7Z3H9
B4DRI6	Q9ULL4
B4DRS2	O76015
B4DRS2	P13646
B4DRS2	P19012
B4DRS2	Q14525
B4DRS2	Q6A162
B4DUR3	Q96KM6
B4DUS4	Q01780
B4DUS5	P46934
B4DVI5	Q15645
B4DVI5	Q6UXB4
B4DW13	P47224
B4DXH2	Q13352
B4DXH2	Q15811
B4DXH2	Q6RW13
B4DXH2	Q96EV8
B4DXY4	O75525
B4DXY4	O95751
B4DXY4	P17482
B4DXY4	P20719
B4DXY4	Q13137
B4DXY4	Q86SE5
B4DXY4	Q8NHQ1
B4DXY4	Q92997
B4DXY4	Q96BR9
B4DXY4	Q96C00
B4DXY4	Q99750
B4DXY4	Q9BQ66
B4DXY4	Q9NVV9
B4DY66	Q9UBT2
B4DZP6	P10606
B4DZP6	Q9BQA5
B4DZP6	Q9NYB9
B4DZT3	O75928
B4E0X6	O43261
B4E0X6	P19012
B4E0X6	P38432
B4E0X6	P51946
B4E0X6	Q13137
B4E0X6	Q13287
B4E0X6	Q14566
B4E0X6	Q15834
B4E0X6	Q7Z6G3
B4E0X6	Q8N5Z5
B4E0X6	Q9H6J7
B4E0X6	Q9Y3Q8
B4E0X6	Q9Y620
B4E1C1	P62508
B4E1C1	Q13573
B4E2K3	O75843
B4E2K3	P04075
B4E2K3	P46379
B4E2K3	P48643
B4E2K3	Q13310
B4E2K3	Q14839
B4E2K3	Q92925
B4E2K3	Q9Y4Z0
B4E2X3	Q9NVV9
B4E318	P21246
B4E318	P47756
B4E318	P62829
B4E318	P67870
B4E318	Q99877
B4E318	Q9NZM3
B6SEH8	O15198
B7Z240	Q15811
B7Z240	Q9NZM3
B7Z2A4	P60520
B7Z2P9	O14964
B7Z2P9	O15247
B7Z2P9	O43293
B7Z2P9	O43448
B7Z2P9	O43781
B7Z2P9	O95967
B7Z2P9	P04629
B7Z2P9	P15056
B7Z2P9	P25490
B7Z2P9	P36894
B7Z2P9	P36896
B7Z2P9	P36955
B7Z2P9	P43366
B7Z2P9	P45880
B7Z2P9	P51817
B7Z2P9	P52565
B7Z2P9	P61981
B7Z2P9	P62888
B7Z2P9	P63104
B7Z2P9	Q00535
B7Z2P9	Q00688
B7Z2P9	Q02641
B7Z2P9	Q08495
B7Z2P9	Q12866
B7Z2P9	Q14721
B7Z2P9	Q14722
B7Z2P9	Q16644
B7Z2P9	Q546Y9
B7Z2P9	Q59FK4
B7Z2P9	Q6VN20
B7Z2P9	Q7KZI7
B7Z2P9	Q8IU85
B7Z2P9	Q8N4C8
B7Z2P9	Q8TDD1
B7Z2P9	Q8WY36
B7Z2P9	Q99683
B7Z2P9	Q99759
B7Z2P9	Q9BRP8
B7Z2P9	Q9BSL1
B7Z2P9	Q9H0G5
B7Z2P9	Q9H3Y6
B7Z2P9	Q9HBY8
B7Z2P9	Q9NPF8
B7Z2P9	Q9NV92
B7Z2P9	Q9NWM3
B7Z2P9	Q9NYG2
B7Z2P9	Q9NYL2
B7Z2P9	Q9UBS0
B7Z2P9	Q9UQB9
B7Z2P9	Q9Y243
B7Z2P9	Q9Y2U5
B7Z2Y6	P49841
B7Z3H9	O15085
B7Z3H9	Q14999
B7Z3H9	Q5TCQ9
B7Z3H9	Q86UL8
B7Z3H9	Q92563
B7Z3K3	P67775
B7Z3K3	Q9NUX5
B7Z481	Q5VTD9
B7Z481	Q9HCM9
B7Z563	O43395
B7Z563	Q5TAQ9
B7Z563	Q9H4K1
B7Z563	Q9NP50
B7Z563	Q9NR21
B7Z5W0	Q6PJ21
B7Z632	B7Z8H0
B7Z632	P15927
B7Z632	P25205
B7Z632	P33991
B7Z632	P49736
B7Z632	Q13416
B7Z632	Q14566
B7Z632	Q53FC8
B7Z632	Q9Y5N6
B7Z670	O43301
B7Z670	Q5TCQ9
B7Z670	Q9UPN3
B7Z6C2	P54274
B7Z6C2	Q9BSI4
B7Z6C2	Q9NUX5
B7Z6C2	Q9NYB0
B7Z6F4	P54259
B7Z6F6	P40424
B7Z6F6	Q14258
B7Z6F6	Q15649
B7Z7S1	Q5VVX9
B7Z8H0	O00311
B7Z8H0	O75419
B7Z8H0	P15927
B7Z8H0	P33991
B7Z8H0	P33993
B7Z8H0	P49736
B7Z8H0	Q13416
B7Z8H0	Q14566
B7Z8H0	Q53FC8
B7Z8H0	Q99741
B7Z8H0	Q9UBU7
B7Z8L6	O14788
B7Z8L6	O43318
B7Z8L6	O60925
B7Z8L6	O75582
B7Z8L6	O95257
B7Z8L6	P04183
B7Z8L6	P04844
B7Z8L6	P05023
B7Z8L6	P05026
B7Z8L6	P20936
B7Z8L6	P28072
B7Z8L6	Q01844
B7Z8L6	Q12789
B7Z8L6	Q14181
B7Z8L6	Q15834
B7Z8L6	Q16637
B7Z8L6	Q16644
B7Z8L6	Q9BPX7
B7Z8L6	Q9GZS3
B7Z8L6	Q9H5J8
B7Z8L6	Q9NYL2
B7Z8L6	Q9NYS7
B7Z8L6	Q9UBS4
B7Z8L6	Q9Y237
B7Z8L6	Q9Y2I6
B7Z8L6	Q9Y2U9
B7Z9S8	Q5T3J3
B7ZAZ3	Q05516
B7ZLH0	P62993
B7ZLH0	Q8NDC4
B7ZLH0	Q9UQR1
B9A6J3	F4ZW62
B9A6J3	O43570
B9A6J3	O75525
B9A6J3	P00533
B9A6J3	P02771
B9A6J3	P21246
B9A6J3	P62851
B9A6J3	Q00013
B9A6J3	Q12873
B9A6J3	Q5T0N5
B9A6J3	Q96B86
B9A6J3	Q9HCC8
B9A6J3	Q9NRX1
B9A6J3	Q9NYQ7
B9A6J5	P42766
C0H5X2	P14373
C0H5X2	P36406
C0H5X2	Q9BZW7
C0H5Y6	Q8N9N5
C3PTT6	O43765
C3PTT6	Q8ND90
C3PTT6	Q9UMX0
C9J442	Q15796
C9J442	Q6A162
D3DR40	Q8N6L0
D4Q8H0	Q8N184
D9IAI1	O76061
D9IAI1	P27986
D9IAI1	Q5VU97
D9IAI1	Q8TAX9
D9IAI1	Q9BTT4
E2PSM9	Q96L14
E5KN15	O15321
E5KN55	O95251
E5KN55	P14373
E5KN55	P53350
E5KN55	P54257
E5KN55	P67870
E5KN55	Q9HAU4
E5KQS5	Q96BY9
E5KQS5	Q9UI14
E5KR06	P04183
E5KR06	P20073
E5KR06	P46783
E5KR06	P54253
E5KR06	P54259
E5KR06	P57678
E5KR06	Q13526
E5KR06	Q16637
E5KR06	Q5JVF3
E5KR06	Q9NRR5
E5KS60	Q15041
E5KS60	Q6RW13
E5KS60	Q8IZU0
E5KS60	Q96DZ9
E5KSL5	P49023
E5KSY5	O15198
E5KSY5	P61956
E5KSY5	Q9H8T0
E7ETH6	O15198
E9KL23	P10114
E9KL23	P30084
E9KL23	P34741
E9KL23	P36542
E9KL23	Q13485
E9KL23	Q8TAX9
E9KL23	Q96PM5
E9KL26	P22736
E9KL26	P46379
E9KL30	P02771
E9KL30	P35637
E9KL30	Q92979
E9KL35	P00325
E9KL35	P12236
E9KL35	P21246
E9KL35	P38936
E9KL35	P61586
E9KL35	Q16659
E9KL35	Q59ED0
E9KL35	Q92615
E9KL35	Q92905
E9KL35	Q96GD4
E9KL35	Q9H000
E9KL35	Q9UMR2
E9KL35	Q9Y2P4
E9KL35	Q9Y3Q8
E9KL36	O43681
E9KL36	O75529
E9KL36	O95163
E9KL36	O95741
E9KL36	O96006
E9KL36	P01023
E9KL36	P18848
E9KL36	P27448
E9KL36	P27986
E9KL36	P31942
E9KL36	P41743
E9KL36	P46379
E9KL36	P47897
E9KL36	P50502
E9KL36	P55854
E9KL36	P60709
E9KL36	P68104
E9KL36	Q08345
E9KL36	Q11203
E9KL36	Q12873
E9KL36	Q15047
E9KL36	Q15572
E9KL36	Q6UXH1
E9KL36	Q71U36
E9KL36	Q7L5D6
E9KL36	Q7Z5J4
E9KL36	Q86U11
E9KL36	Q92561
E9KL36	Q96FW1
E9KL36	Q99689
E9KL36	Q9BRK5
E9KL36	Q9BT40
E9KL36	Q9HB58
E9KL36	Q9P2H0
E9KL36	Q9UKR5
E9KL36	Q9UQB3
E9KL36	UPI00005A710D
E9KL44	P04233
E9KL44	P22736
E9KL44	Q9UG63
E9PAV3	P51693
E9PAV3	Q00987
E9PAV3	Q5T3J3
E9PAV3	Q5UIP0
E9PAV3	Q96ID5
E9PAV3	Q9BWH2
E9PAV3	Q9GZT6
E9PAV3	Q9UKY1
E9PJI5	Q6NT76
E9PJI5	Q9BUZ4
F1D8N5	Q12756
F1D8N7	F1D8Q5
F1D8N7	F1D8Q7
F1D8N7	P28702
F1D8N7	P48443
F1D8N7	P48552
F1D8N7	P62195
F1D8N7	Q13347
F1D8N7	Q13554
F1D8N7	Q15651
F1D8N7	Q15788
F1D8N7	Q96EY9
F1D8N7	Q9Y6Q9
F1D8P1	F1D8Q5
F1D8P1	P28702
F1D8P1	P48443
F1D8P1	Q12796
F1D8P1	Q96JE9
F1D8P1	Q9NPJ4
F1D8P1	Q9UKP3
F1D8P1	Q9Y618
F1D8P1	Q9Y6Q9
F1D8P6	Q13347
F1D8P6	Q14686
F1D8P8	F1D8Q5
F1D8P8	F1D8Q7
F1D8P8	O15228
F1D8P8	P14314
F1D8P8	P28702
F1D8P8	P30281
F1D8P8	P42785
F1D8P8	P48443
F1D8P8	P48552
F1D8P8	P55055
F1D8P8	P60520
F1D8P8	P62195
F1D8P8	Q09472
F1D8P8	Q15466
F1D8P8	Q15651
F1D8P8	Q15788
F1D8P8	Q6P4E1
F1D8P8	Q7LFL8
F1D8P8	Q8N2M8
F1D8P8	Q969F2
F1D8P8	Q9H0R8
F1D8P8	Q9H8L6
F1D8Q4	O00165
F1D8Q4	P04406
F1D8Q4	P12931
F1D8Q4	P30041
F1D8Q4	P48788
F1D8Q4	P62195
F1D8Q4	Q12796
F1D8Q4	Q13347
F1D8Q4	Q15466
F1D8Q4	Q15788
F1D8Q4	Q16534
F1D8Q4	Q92905
F1D8Q4	Q96S59
F1D8Q4	Q9NPJ4
F1D8Q5	F1D8S7
F1D8Q5	O75469
F1D8Q5	P04183
F1D8Q5	P10276
F1D8Q5	P10827
F1D8Q5	P11473
F1D8Q5	P13631
F1D8Q5	P24522
F1D8Q5	P32189
F1D8Q5	P36896
F1D8Q5	P42224
F1D8Q5	P42575
F1D8Q5	P43354
F1D8Q5	P49841
F1D8Q5	P53350
F1D8Q5	P55055
F1D8Q5	P57727
F1D8Q5	P67870
F1D8Q5	Q03181
F1D8Q5	Q12756
F1D8Q5	Q13133
F1D8Q5	Q15466
F1D8Q5	Q15788
F1D8Q5	Q15796
F1D8Q5	Q16637
F1D8Q5	Q9BZL6
F1D8Q5	Q9NRR5
F1D8Q5	Q9UK32
F1D8Q5	Q9Y618
F1D8Q7	F1D8S4
F1D8Q7	F5CTF3
F1D8Q7	O75469
F1D8Q7	P05060
F1D8Q7	P10276
F1D8Q7	P10826
F1D8Q7	P11473
F1D8Q7	P13631
F1D8Q7	P27816
F1D8Q7	P55055
F1D8Q7	Q03181
F1D8Q7	Q03701
F1D8Q7	Q13133
F1D8Q7	Q13554
F1D8Q7	Q6UWE0
F1D8Q7	Q96RI1
F1D8Q7	Q9NRX1
F1D8Q7	Q9Y618
F1D8R5	P11474
F1D8S4	P55318
F1D8S4	Q00526
F1D8S4	Q96MF2
F1D8S6	Q9Y618
F1D8S7	O15198
F1D8S7	P28702
F1D8S7	P30041
F1D8S7	P48443
F1D8S7	Q92786
F1D8S7	Q96S59
F1D8T1	P01160
F1D8T1	P48552
F1D8T1	P61457
F1D8T1	P63279
F1D8T1	Q12796
F1D8T1	Q14686
F1D8T1	Q15466
F1D8T1	Q92688
F1D8T1	Q92786
F1D8T1	Q92905
F1D8T1	Q9NPJ4
F4ZW62	O95273
F4ZW62	P26641
F5CTF3	O14948
F5CTF3	Q9UMR2
F8WBI7	O43889
F8WBI7	Q5VWX1
F8WBI7	Q6GX22
F8WBI7	Q6RW13
F8WBI7	Q9Y5P8
F8WEU3	O75665
F8WEU3	O95257
F8WEU3	P02768
F8WEU3	P11802
F8WEU3	P21246
F8WEU3	P21673
F8WEU3	P42858
F8WEU3	P46100
F8WEU3	P46459
F8WEU3	P46934
F8WEU3	P49321
F8WEU3	P49641
F8WEU3	P49841
F8WEU3	P51114
F8WEU3	P61970
F8WEU3	Q12873
F8WEU3	Q13155
F8WEU3	Q13432
F8WEU3	Q15121
F8WEU3	Q16543
F8WEU3	Q658J6
F8WEU3	Q8IYT8
F8WEU3	Q8N5F7
F8WEU3	Q8TBK6
F8WEU3	Q92569
F8WEU3	Q96EY7
F8WEU3	Q96NT1
F8WEU3	Q96SN8
F8WEU3	Q9BQD7
F8WEU3	Q9BTE0
F8WEU3	Q9GZM8
F8WEU3	Q9H761
F8WEU3	Q9NRX3
F8WEU3	Q9NV70
F8WEU3	Q9P2H0
F8WEU3	Q9Y2M5
F8WEU3	Q9Y3C0
G1UCX3	P27448
G1UCX3	Q13573
G1UCX3	Q86U11
G2XKQ0	O60232
G2XKQ0	O75344
G2XKQ0	O75928
G2XKQ0	P35711
G2XKQ0	P36406
G2XKQ0	P61024
G2XKQ0	P62508
G2XKQ0	P63165
G2XKQ0	P63279
G2XKQ0	Q01826
G2XKQ0	Q12933
G2XKQ0	Q15742
G2XKQ0	Q15916
G2XKQ0	Q53SE7
G2XKQ0	Q59GP6
G2XKQ0	Q5TA79
G2XKQ0	Q5TA82
G2XKQ0	Q8NDC0
G2XKQ0	Q8TCP9
G2XKQ0	Q96B23
G2XKQ0	Q96JM7
G2XKQ0	Q9BPY3
G2XKQ0	Q9BYQ4
G2XKQ0	Q9HCK0
G2XKQ0	Q9UBT2
G2XKQ0	Q9Y6X0
G4XUV3	Q05519
G8H6I3	Q9NRR5
H0YHG0	O00148
H3BR10	Q96G97
I4AY87	Q00994
I4AY87	Q7Z465
I4AY87	Q96HA8
I4AY87	Q9H8Y8
I4AY87	Q9H9D4
I4AY87	Q9NRL3
I7GY12	P43364
M9QQA5	O15198
O00115	Q8IZH2
O00116	Q9BQQ3
O00139	Q659C4
O00139	Q8NE31
O00139	Q96EL3
O00141	O95257
O00141	P46934
O00141	Q9NVA4
O00141	Q9UI14
O00144	P60369
O00144	Q8IUQ4
O00144	Q99750
O00148	P54274
O00148	P82979
O00148	Q05397
O00148	Q06265
O00148	Q13838
O00148	Q15554
O00148	Q658W2
O00148	Q6ICU9
O00148	Q9H2X6
O00148	Q9NYB0
O00151	O43707
O00151	O75582
O00151	P14136
O00151	P63272
O00151	Q16659
O00151	Q32NB8
O00151	Q53H12
O00154	P0C7T5
O00154	P43360
O00154	P54253
O00154	P54274
O00154	Q13554
O00154	Q9BSI4
O00154	Q9NUX5
O00154	Q9NVV9
O00154	Q9UMX0
O00154	V9HW27
O00155	O95292
O00155	Q58DX5
O00155	Q8N6L0
O00155	Q8ND90
O00155	Q969F0
O00155	Q96BA8
O00155	Q9UJ14
O00159	Q92731
O00160	Q00978
O00160	Q01844
O00161	O75558
O00161	O76038
O00161	O95183
O00161	P43243
O00161	P51116
O00161	P54920
O00161	Q6VEQ5
O00161	Q8IUH5
O00161	Q9H115
O00161	Q9H4N1
O00161	Q9NYB9
O00161	Q9P2A4
O00165	O00303
O00165	P01583
O00165	P27694
O00165	P48454
O00165	P51692
O00165	P53779
O00165	P62877
O00165	Q14541
O00165	Q16760
O00165	Q8TAQ5
O00165	Q9P1U0
O00165	Q9Y2S0
O00167	Q15475
O00167	Q93062
O00167	Q96MA1
O00170	Q9BXN2
O00170	Q9Y6K9
O00180	P60369
O00180	Q13488
O00186	P39023
O00189	O15209
O00189	P0CG12
O00189	Q96K76
O00189	Q9Y2R4
O00193	O75533
O00193	P01023
O00193	P05386
O00193	P10074
O00193	P19387
O00193	P21246
O00193	P26641
O00193	P29353
O00193	Q13595
O00193	Q14703
O00193	Q549U1
O00193	Q75N90
O00193	Q8WWI5
O00193	Q9NV58
O00193	Q9P283
O00193	Q9P2H0
O00193	Q9Y6H5
O00194	P49366
O00194	Q8TDW5
O00204	O43704
O00204	O43900
O00204	P14621
O00204	P49888
O00204	P50225
O00204	Q96Q35
O00206	P84022
O00206	Q9P0T0
O00206	Q9UHV2
O00212	O00238
O00212	P36897
O00212	Q04771
O00212	Q13485
O00212	Q14623
O00212	Q15796
O00212	Q3MIX3
O00212	Q9HAU4
O00213	P00533
O00213	P04083
O00213	P04626
O00213	P0C7T5
O00213	P54253
O00214	P13798
O00214	P36406
O00214	Q13137
O00214	Q86VP1
O00214	Q9UJV3
O00217	P55040
O00221	P14923
O00221	Q04206
O00221	Q07021
O00221	Q8IWZ3
O00221	Q8WVZ9
O00231	O60383
O00231	P04406
O00231	P04637
O00231	P21246
O00231	P26641
O00231	P54257
O00231	P61956
O00231	P68104
O00231	P84022
O00231	Q04724
O00231	Q05516
O00231	Q13432
O00231	Q13485
O00231	Q13885
O00231	Q14194
O00231	Q15047
O00231	Q15262
O00231	Q15796
O00231	Q15797
O00231	Q53GA5
O00231	Q59EF7
O00231	Q5RL73
O00231	Q5T3J3
O00231	Q5UIP0
O00231	Q68DB7
O00231	Q7L5N1
O00231	Q96ID5
O00231	Q96LA8
O00231	Q99717
O00231	Q9GZT6
O00231	Q9H7U1
O00231	Q9NPI1
O00231	Q9P078
O00231	Q9P0T0
O00231	Q9UKY1
O00231	Q9Y3C7
O00231	V9HVZ4
O00232	Q92731
O00233	O43865
O00233	P17980
O00233	P62333
O00233	Q8IWZ5
O00233	Q8N9N5
O00233	Q8NFZ5
O00233	Q96JN2
O00233	Q9HCM9
O00233	Q9NSS6
O00233	Q9NZQ3
O00237	P51668
O00237	P61077
O00237	P61088
O00237	P62256
O00237	P62837
O00237	Q96B02
O00237	Q9H832
O00237	Q9Y2X8
O00237	V9HW41
O00238	O14544
O00238	O15105
O00238	O43541
O00238	O75426
O00238	O75995
O00238	O94844
O00238	O94921
O00238	O95747
O00238	P10114
O00238	P11274
O00238	P11802
O00238	P13805
O00238	P15882
O00238	P36897
O00238	P46734
O00238	P48454
O00238	P57729
O00238	P57735
O00238	P61599
O00238	P61962
O00238	P62070
O00238	P62826
O00238	P62942
O00238	P62979
O00238	P62987
O00238	P67775
O00238	P68106
O00238	Q04323
O00238	Q13153
O00238	Q13501
O00238	Q13873
O00238	Q14D04
O00238	Q15052
O00238	Q3SXY8
O00238	Q58WW2
O00238	Q5JPT6
O00238	Q5T6F0
O00238	Q676U5
O00238	Q6P3X3
O00238	Q70EL2
O00238	Q7Z4P3
O00238	Q7Z6B7
O00238	Q8N4Q3
O00238	Q8N653
O00238	Q8TAI7
O00238	Q8TAS1
O00238	Q8TDR2
O00238	Q92985
O00238	Q969U6
O00238	Q96AE7
O00238	Q96B97
O00238	Q96D21
O00238	Q9H0C8
O00238	Q9H4E5
O00238	Q9H4M3
O00238	Q9H5K3
O00238	Q9H832
O00238	Q9HBH9
O00238	Q9NR64
O00238	Q9NRW1
O00238	Q9NW38
O00238	Q9NYN1
O00238	Q9NYS0
O00238	Q9UF11
O00238	Q9UK99
O00238	Q9UNE7
O00244	O43822
O00244	O95749
O00244	Q9NWS6
O00254	P00519
O00254	P12931
O00254	P16333
O00254	P19174
O00254	P46108
O00254	P62993
O00257	P12757
O00257	Q15797
O00257	Q99496
O00264	Q71F23
O00264	Q96BA8
O00264	Q9Y3D7
O00267	O95219
O00267	O95405
O00267	P16104
O00267	P24928
O00267	P54274
O00267	P57059
O00267	P61457
O00267	P62917
O00267	P62937
O00267	P63272
O00267	Q12789
O00267	Q12907
O00267	Q13123
O00267	Q13526
O00267	Q16643
O00267	Q58WW2
O00267	Q66LE6
O00267	Q92561
O00267	Q96IT1
O00267	Q96KM6
O00267	Q9BWW4
O00267	Q9H5J0
O00267	Q9NPV6
O00267	Q9NRX1
O00267	Q9NZ63
O00267	Q9P0U0
O00267	Q9P2H0
O00267	Q9UHR5
O00267	Q9UK43
O00267	Q9Y3C7
O00267	Q9Y6K9
O00267	V9HWF5
O00273	Q01844
O00273	Q7Z6G3
O00273	Q9NRL3
O00287	Q12929
O00291	O60925
O00291	P42858
O00291	P46783
O00291	P56537
O00291	Q00610
O00291	Q04864
O00291	Q13352
O00291	Q15038
O00291	Q15811
O00291	Q16659
O00292	Q9H6R3
O00294	P16333
O00294	P62993
O00295	P50222
O00295	Q01844
O00299	O15116
O00299	P05386
O00299	P10827
O00299	P20292
O00299	P24539
O00299	P27449
O00299	P34130
O00299	P37198
O00299	P50416
O00299	Q08ET0
O00299	Q13162
O00299	Q4KMQ1
O00299	Q93050
O00299	Q99676
O00299	Q9NR11
O00299	Q9Y6K9
O00299	V9HW63
O00303	O15198
O00303	O60832
O00303	P21246
O00303	P54253
O00303	P68104
O00303	Q7L2H7
O00303	Q8IWF7
O00305	P21246
O00305	Q12788
O00305	Q9Y3C7
O00308	O15105
O00308	O43516
O00308	O94855
O00308	P09234
O00308	P36897
O00308	P50552
O00308	P54259
O00308	P84022
O00308	Q01844
O00308	Q15637
O00308	Q15796
O00308	Q15797
O00308	Q16630
O00308	Q3B8N2
O00308	Q8N8A2
O00308	Q8WU02
O00308	Q93009
O00308	Q96ME1
O00308	Q9BTC0
O00308	Q9BUJ2
O00308	Q9BUZ4
O00308	Q9BVN2
O00308	Q9NR12
O00308	Q9Y3C5
O00311	O43913
O00311	P11802
O00311	P24298
O00311	P25205
O00311	P33991
O00311	P33992
O00311	P33993
O00311	P38936
O00311	P42771
O00311	P49736
O00311	P50750
O00311	Q13415
O00311	Q53FC8
O00311	Q7L590
O00311	Q96F82
O00311	Q9UBQ7
O00311	Q9UBU7
O00311	Q9Y5N6
O00327	Q16665
O00329	O14787
O00329	P16333
O00329	Q9BUT9
O00329	Q9H1I8
O00329	Q9UKM9
O00330	P10515
O00330	P12814
O00330	Q01844
O00330	Q6RW13
O00334	Q96J99
O00334	Q9H1I8
O00334	Q9UKM9
O00338	P54274
O00338	Q14527
O00338	Q8IV61
O00338	Q96AP0
O00338	Q9BSI4
O00338	Q9NUX5
O00339	O00555
O00339	O15265
O00339	O75081
O00339	P54253
O00339	Q92997
O00341	Q8TAQ5
O00391	Q9BUH8
O00391	Q9NRR5
O00399	P08865
O00401	O00410
O00401	O00560
O00401	O15145
O00401	O43516
O00401	O43639
O00401	O76064
O00401	O94868
O00401	P00738
O00401	P16333
O00401	P45378
O00401	P60953
O00401	P62993
O00401	Q09472
O00401	Q13882
O00401	Q96J02
O00401	Q9H0M0
O00401	Q9H4E5
O00401	Q9H8N7
O00401	Q9NZM3
O00401	Q9UKP3
O00401	Q9UQB8
O00409	Q96B26
O00410	P54274
O00410	Q96AP0
O00410	Q96EV8
O00410	Q9BSI4
O00410	Q9Y376
O00422	O75528
O00422	P61247
O00422	Q0VD86
O00422	Q14498
O00422	Q9UGY1
O00423	Q9H9L3
O00425	P50222
O00425	Q8WWB5
O00429	P62256
O00429	Q9NTG7
O00429	V9HWE1
O00443	Q4VCS5
O00444	O14907
O00444	P31947
O00444	P36575
O00444	P36897
O00444	Q12873
O00444	Q13485
O00444	Q14241
O00444	Q5JR59
O00444	Q5VWP2
O00444	Q9NX04
O00445	P19388
O00445	P62820
O00453	Q7L622
O00453	Q8N1I8
O00458	Q92963
O00459	O76015
O00459	P00533
O00459	P01116
O00459	P04626
O00459	P10275
O00459	P10721
O00459	P19012
O00459	P21860
O00459	P28799
O00459	P35900
O00459	P36406
O00459	P49407
O00459	P55268
O00459	P62993
O00459	Q08379
O00459	Q13480
O00459	Q6NUQ1
O00459	Q8WWB3
O00459	Q96HT8
O00459	Q9NS15
O00459	Q9NY15
O00459	Q9UKT9
O00463	O00560
O00463	P04632
O00463	P14373
O00463	P50453
O00463	P54725
O00463	P55735
O00463	Q00987
O00463	Q13287
O00463	Q16206
O00463	Q52MB2
O00463	Q6FIF0
O00463	Q6ZNA4
O00463	Q86XP1
O00463	Q9BZR9
O00463	Q9H8Y8
O00463	Q9NVV9
O00463	Q9UBI1
O00463	Q9Y4K3
O00463	Q9Y6R0
O00468	O00555
O00468	O15265
O00468	P54259
O00468	Q5VTD9
O00470	O43248
O00470	O43763
O00470	Q04743
O00470	Q6PF06
O00471	O14787
O00471	P00973
O00471	P05129
O00471	P19022
O00471	P20338
O00471	P43360
O00471	P56693
O00471	P61018
O00471	P61106
O00471	P83876
O00471	Q05084
O00471	Q05D60
O00471	Q13882
O00471	Q3B7T1
O00471	Q5HYH7
O00471	Q5PSV4
O00471	Q68D86
O00471	Q6FHV6
O00471	Q6PF05
O00471	Q86TW2
O00471	Q8N3L3
O00471	Q8N4P3
O00471	Q96E40
O00471	Q96NE9
O00471	Q99728
O00471	Q9BQD3
O00471	Q9P1U1
O00471	Q9UL17
O00471	Q9ULZ3
O00472	O14936
O00478	P07711
O00478	Q9NVJ2
O00479	P54274
O00479	Q01844
O00479	Q15554
O00479	Q9NYB0
O00482	O14874
O00482	O15514
O00482	P01160
O00482	P02768
O00482	P02794
O00482	P12931
O00482	P48552
O00482	Q12796
O00482	Q15788
O00482	Q92905
O00482	Q96BT3
O00482	Q9NPJ4
O00487	P50222
O00487	P51665
O00487	Q75LH2
O00487	Q8IZU0
O00487	Q8NDT2
O00487	Q8TAK6
O00487	Q96CS7
O00487	Q9C005
O00488	O43318
O00488	P46089
O00488	P62820
O00488	Q13387
O00488	Q8TBB1
O00488	Q9NYL2
O00488	Q9P1U0
O00499	O95295
O00499	P39880
O00499	P48380
O00499	P62993
O00499	Q3LIA3
O00499	Q9H5J0
O00499	Q9UKG1
O00504	P35527
O00505	O43167
O00505	P02792
O00505	P07910
O00505	P15172
O00505	P19447
O00505	P29317
O00505	P32780
O00505	P38432
O00505	Q13330
O00505	Q16236
O00505	Q8TBK6
O00505	Q8WWX8
O00505	Q92908
O00505	Q96LM6
O00505	Q96P16
O00505	Q9BRL8
O00505	Q9BWW8
O00505	Q9NR30
O00505	Q9NZL9
O00505	Q9UKX7
O00505	Q9Y247
O00505	Q9Y5U2
O00506	P14373
O00506	P61077
O00506	Q08379
O00506	Q8IUH5
O00506	Q8IYA8
O00506	Q8NHQ1
O00506	Q9BUL8
O00519	Q7Z3S9
O00526	Q8N6L0
O00555	O15034
O00555	O43609
O00555	O43681
O00555	O60229
O00555	O75095
O00555	O75525
O00555	O75953
O00555	O94910
O00555	O95153
O00555	O95169
O00555	O95967
O00555	P04075
O00555	P04275
O00555	P0CW22
O00555	P12814
O00555	P15822
O00555	P22307
O00555	P22695
O00555	P23142
O00555	P26640
O00555	P28799
O00555	P29122
O00555	P41222
O00555	P41732
O00555	P42679
O00555	P46531
O00555	P49750
O00555	P62158
O00555	P62899
O00555	P67870
O00555	P98160
O00555	Q07954
O00555	Q07955
O00555	Q12805
O00555	Q13427
O00555	Q14008
O00555	Q14152
O00555	Q14194
[truncated: 39,340 more rows]
